# Supplementary material for: A Comprehensive Analysis of Cutaneous Melanoma Patients in Greece Based on Multi-Omic Data
Source: Cancers (Basel). 2023 Jan 28;15(3):815. doi: 10.3390/cancers15030815 (PMC9913631; doi:10.3390/cancers15030815)
Supplement: Supplementary file 1 [file cancers-15-00815-s001.zip]

Archive with 2 entries (2 files):
- Figures S1-S4.pdf
- Tables S1-S7.xlsx
